# Supplementary material for: Salinity Stress Alters the Secondary Metabolic Profile of M. sativa, M. arborea and Their Hybrid (Alborea)
Source: Int J Mol Sci. 2021 May 5;22(9):4882. doi: 10.3390/ijms22094882 (PMC8124458; doi:10.3390/ijms22094882)
Supplement: Supplementary file 1 [file ijms-22-04882-s001.zip]

Archive with 1 entries (1 files):
- ijms-1192079-supplementary.pdf
